# Supplementary material for: Enhancing genome editing in hPSCs through dual inhibition of DNA damage response and repair pathways
Source: Nat Commun. 2024 May 11;15:4002. doi: 10.1038/s41467-024-48111-9 (PMC11088699; doi:10.1038/s41467-024-48111-9)
Supplement: Supplementary file 4 — Source Data [file 41467_2024_48111_MOESM4_ESM.xlsx]

## Sheet: Figure 1B
Elapsed Time	Mock			p53DD
0	0.596729	0.755791	0.523	0.753246	0.776596	0.668276
1	0.775119	0.815435	0.767458	0.903491	0.793081	0.81378
3	0.736395	0.952279	0.958756	1.02412	0.967417	0.833562
4	0.913235	1.0226	1.22868	1.0407	1.07589	0.846528			Analysis program	Prism
6	1.06691	1.19918	1.33765	0.988206	1.02598	0.872811			Method	2-Way ANOVA
7	1.29694	1.39273	1.76234	1.04988	1.06579	0.953089			Test statistics	Time x Colum Factor F(16,32)=4.877, p<0.0001.
9	1.42952	1.18073	2.04499	1.0366	1.15535	0.977638
10	1.61382	1.45791	2.25054	1.06273	1.10769	1.04825
12	1.56554	1.4431	2.24166	1.09448	1.16986	1.04875
13	1.8554	1.62281	2.53089	1.09773	1.20955	0.9975
15	1.83551	1.45092	2.54689	1.02475	1.27918	1.00037
16	1.7529	1.42607	2.54486	1.07451	1.20874	0.972798
18	1.66129	1.52762	2.36951	1.06034	1.24023	0.921319
19	1.61311	1.47425	2.41845	1.06011	1.21411	0.914174
21	1.50682	1.54761	2.50407	1.00554	1.28569	0.920815
22	1.50757	1.42187	2.50691	1.0079	1.2957	0.890936
24	1.34021	1.40466	2.39016	1.01232	1.15745	0.87907

## Sheet: Figure 1C
Elapsed Time	Mock			p53DD
0	0.781808	1.96624	1.24526	0.722719	0.841737	1.04898
1	0.828594	2.48287	1.62747	0.774054	0.78954	1.18941
3	1.08318	2.63905	1.92774	0.784084	0.945932	1.43777
4	1.44018	2.8911	1.85126	0.928581	0.79661	1.44188				Analysis program	Prism
6	1.89696	3.16258	2.39707	0.927929	0.861139	1.39929				Method	2-Way ANOVA
7	2.31851	2.92583	2.44751	0.97204	1.08672	1.18825				Test statistics	Time x Colum Factor F(16,64)=1.843, p=0.0441
9	2.81039	2.77513	2.74633	0.990101	1.10103	1.37444
10	2.92557	2.77019	2.58939	1.12877	1.1536	1.31884
12	3.06922	2.71261	2.77229	1.18126	1.18168	1.40751
13	2.97783	2.64032	2.75576	1.04008	1.22393	1.39888
15	2.928	2.6075	2.77657	1.12378	1.20973	1.42476
16	3.06725	2.69336	2.86906	1.07685	1.24533	1.45903
18	3.33669	2.43026	3.00864	1.09955	1.16681	1.52484
19	3.04624	2.38293	2.89298	1.02279	1.1414	1.36407
21	3.01406	2.27513	2.74681	1.00104	1.14732	1.36435
22	2.77207	2.29416	2.56187	0.917767	1.15959	1.3025
24	2.50663	2.12737	2.5446	0.946988	1.16025	1.29773

## Sheet: Figure 1D
	Mock			siUNG			p53DD			BE4DI
CCR5-3	10.4	10.1	10.3	17.1	21.4	19.5	14.7	14	13.7	21.8	22.7	23.1
CCR5-10	7.7	8.4	8.2	11	12.6	11.8	11.1	11.9	12	15.8	15.1	16.1		Analysis program	Prism
HPRT1-E4	12.4	13.4	12.3	15.3	16.8	16.5	13.4	15.6	15.4	23	23.4	23.2		Method	One-Way ANOVA
HPRT1-E6	17.4	15.2	16.9	23.4	22.1	22.5	23.5	23.4	25.4	26.7	27	27.2		Test statistics	p<0.0001
HEK2	20.6	17.2	17.9	20.9	22	21.6	23.3	24.5	24.4	29.6	30	29.5		post-hoc test for multiple comparisons	Dunnett’s post-hoc test
HEK4	17	19	17.2	45	43.3	44.1	32.5	35.5	39.2	49	50.4	48.6		Adjusted p-vaule	Mock vs siUNG Adjusted p<0.0001, Mock vs p53DD Adjusted p=0.0003, Mock vs BE4DI Adjusted p<0.0001.
RNF2	27.6	31.7	29.4	32.7	35.5		39.1	40	38.9	39.8	39.5

## Sheet: Figure 1E
	Mock			siUNG			p53DD			BE4DI
CCR5-3	0.5	0.5	0.4	0.1	0.3	0.2	0.5	0.3	0.3	0.3	0.1	0.2
CCR5-10	1.2	1.4	1.2	0.3	0.3	0.3	1.3	1.6	1.8	0.4	0.4	0.5		Analysis program	Prism
HPRT1-E4	0.2	0.3	0.3	0.1	0.1	0	0.2	0.5	0.2	0.1	0.1	0.1		Method	One-Way ANOVA
HPRT1-E6	1.5	1.6	1.5	0.3	0.4	0.4	1.5	1.7	1.5	0.3	0.3	0.3		Test statistics	p<0.0001
HEK2	11	9.7	9.1	5.4	5.9	7.2	10.8	11.9	10.9	6.5	5.7	6.2		post-hoc test for multiple comparisons	Dunnett’s post-hoc test
HEK4	7	7.8	11.5	4.4	5.7	4.9	10.4	12.7	11.7	4.3	3.3	5.8		Adjusted p-vaule	Mock vs siUNG Adjusted p<0.0001, Mock vs p53DD Adjusted p=0.8270, Mock vs BE4DI Adjusted p<0.0001
RNF2	6.2	7.5	6.8	2.7	2.9		5.7	4.8	5.2	2.6	2.5

## Sheet: Figure 2B
	AncBE4max			AncBE4stem
HEK2	13.8	14.6	19.1	21		20.9
HEK4	12.7	10	10	18.1	18.5	18
CCR5-3	7.1	7.3	7.3	7.8	9.3	9.3
HPRT1-E4	1.6	0.7	1.7	3.9	4	2.5
HPRT1-E6	2	2.4	2.4	3.2	2.6	2.7
RNF2	5.8	7	6.6	8.8	8.7	7.6

## Sheet: Figure 2C
	AncBE4max			AncBE4stem
HEK2	14.2	13.6	12.7	10.9		12.5
HEK4	7.1	8.4	6.4	4.6	3.3	6.9
CCR5-3	0.4	0.6	0.5	0.2	0.3	0.4
HPRT1-E4
HPRT1-E6	0.3	0.6	0.4	0.1	0.2	0.4
RNF2	3	2.4	3.1	1.9	2.6	1.3

## Sheet: Figure 2D
C to T		C to G
AncBE4max	AncBE4stem	AncBE4max	AncBE4stem
0.871579	1.32632	1.05185	0.807407
1.16514	1.66055	0.972603	0.630137
0.981567	1.07834	0.8	0.4			Analysis program	Prism
1.2	2.925					Method	Unpaired Student’s t-test(Two-tailed)
0.882353	1.41176	0.692308	0.230769			Test statistics	p=0.0002 for C to T and 0.0001 for C to G
0.896907	1.36082	1.05882	0.670588
0.922105		1.00741
0.917431	1.69725	1.15068	0.452055
1.00922	1.28571	1.2	0.6
0.525	3
1.05882	1.14706	1.38462	0.461538
1.08247	1.34536	0.847059	0.917647
1.20632	1.32	0.940741	0.925926
0.917431	1.65138	0.876712	0.945205
1.00922	1.28571	1	0.8
1.275	1.875
1.05882	1.19118	0.923077	0.923077
1.02062	1.17526	1.09412	0.458824

## Sheet: Figure 2E
HEK2 OT	AncBE4max			AncBE4stem
OT1	0.05	0.05	0.09	0.03	0.1	0.06
OT2	0.03	0.04	0.02	0	0.03	0
OT3	0.06	0.03	0.04	0.02	0.02	0.02
CCR5-3 OT	AncBE4max			AncBE4stem
OT1	0.07	0.05	0.07	0.07	0.05	0.02
OT2	0.03	0	0.04	0.02	0.06	0.05
OT3	0.11	0.07	0.16	0.14	0.13	0.13
OT4	0.04	0.09	0.05	0.05	0.01	0.04

## Sheet: Figure 2F
AncBE4max	AncBE4stem
0.44	0.38			Analysis program	Prism
0.64	0.16			Method	Unpaired Student’s t-test(Two-tailed)
0.42	0.62			Test statistics	p=0.2378.

## Sheet: Figure 3B
Mock (Cas9 only)	Cas9	PE2	PE2+DD
1.17878	0.411451	0.5767	1.38755
0.853131	0.304343	0.608344	0.887004			Analysis program	Prism
0.968085	0.404269	0.746452	0.962768			Method	One-Way ANOVA
0.961306	0.231013	0.612481	1.00305			Test statistics	p<0.0001
1.03869	0.240521	0.627319	0.991789			post-hoc test for multiple comparisons	Tukey’s post-hoc test
						Adjusted p-vaule	Old

[truncated: 46 more sheets: Figure 3C, Figure 3D, Figure 3F, Figure 3G, Figure 3H, Figure 3I, Figure 3J, Figure 3M, Figure 4B, Figure 4C, Figure 4D, Figure 4E, Figure 4F, Figure 4G, Figure 4H, Figure 4I, Figure 4J, Figure 4K, Figure S1B, Figure S1C …]
